# Supplementary material for: Imidazolium Salt for Enhanced Interfacial Shear Strength in Polyphenylene Sulfide/Ex-PAN Carbon Fiber Composites
Source: Polymers (Basel). 2022 Sep 5;14(17):3692. doi: 10.3390/polym14173692 (PMC9459804; doi:10.3390/polym14173692)
Supplement: Supplementary file 1 [file polymers-14-03692-s001.zip]

Archive with 1 entries (1 files):
- polymers-1866130-supplementary.pdf
